# Supplementary material for: 2-oxoglutarate-dependent dioxygenases: A renaissance in attention for ascorbic acid in plants
Source: PLoS One. 2020 Dec 8;15(12):e0242833. doi: 10.1371/journal.pone.0242833 (PMC7723244; doi:10.1371/journal.pone.0242833)
Supplement: S1 Fig — (ZIP) [file pone.0242833.s001.zip]

Archive with 4 entries (4 files):
- PACE Corrected/2.tif
- PACE Corrected/4.tif
- PACE Corrected/1.tif
- PACE Corrected/3.tif
